# Supplementary material for: Per- and polyfluoroalkyl substances in dog blood serum levels and semen quality
Source: Front Endocrinol (Lausanne). 2025 Oct 1;16:1643703. doi: 10.3389/fendo.2025.1643703 (PMC12520932; doi:10.3389/fendo.2025.1643703)
Supplement: Supplementary file 1 [file DataSheet1.xlsx]

## Sheet: Table of content
Per- and polyfluoroalkyl substances in dog blood serum levels and semen quality: Supporting information
Table of content
Figure S1. Directed acyclic graph (DAG) illustrating the relationship between PFAS exposure and semen quality (motility, sperm total, morphologically normal sperm, MNS) and endocrine variables (anti-mullerian hormone, AMH, free androgen index (FAI), canine prostate specific esterase (CPSE), Inhibin B (Inhibin) and insulin like factor 3 (INSL3). Age and Weight are measured possible confounders.
Figure S2. Correlation between PFAS >LOQ in >25% of the samples, confounders and endocrine biomarkers. Increasing green color for positive correlation and increasing red color illustrating negative correlation. Significant correlation (p < 0.05, correlation coefficiant > ± 0.245) are indicated with bold numbers.
Table S1. Metadata of the dogs and biomarkers of sperm and blood samples
Table S2. Compound list of target analytes and information of processing method, i.e. the weight in dalton (Da) of the molecular ion [M-H] (negative mode) and internal standard (IS) used for quantification.
Table S3. Quality control results from recovery test (average of triplicates fortified with 0.5 ng [low] or 1 ng [high] of native PFAS), method limit of quantification (LOQ), and reproducibility (average and relative standrad deviation, RSD) from a human serum reference sample analysed 4 times.
Table S4. PFASs levels (ng/g serum) determined in individual dog serum samples. <LOD = not found. <LOQ = outside linear range or below blank
Table S5. Average results (ng/g serum) and variance of PFAS analysis of the certified reference material NIST 1957 (human blood) as reported by NIST, in literature, and in this study.
Table S6. Multiple linear regression analysis investigating the relationship with individual PFAS compounds (A) or total PFAS exposure (B) with endocrine variables, semen quality and possible confounders Age and Weight. Intercept (95% confidence interval). Significant values indicated with bold
Table S7. Multiple linear regression analysis investigating the relationship with individual PFAS compounds (A) or total PFAS exposure (B) with endocrine variables, semen quality and possible confounders Age and Weight. P-values.

## Sheet: Figure S1. DAG
Figure S1. Directed acyclic graph (DAG) illustrating the relationship between PFAS exposure and semen quality (motility, sperm total, morphologically normal sperm, MNS) and endocrine variables (anti-mullerian hormone, AMH, free androgen index (FAI), canine prostate specific esterase (CPSE), Inhibin B (Inhibin) and insulin like factor 3 (INSL3). Age and Weight are measured possible confounders.

## Sheet: Figure S2. Correlations
	Motility	Weight	Age	Total sperm count	AMH	FAI	CPSE	Inhibin B	ALP	Headdefects	Tail defects	Immature spermatozoa	MNS	PFOA	PFNA	PFDA	PFBS	PFHxS	PFOS	Suspect_eecec PFSA n=8	Suspect_PFECHS (d/C PFSA n=8)	Suspect_HPFOA	Suspect_H-PFNA	Suspect_H-PFDA	Suspect_H-PFDoDA	Suspect_ClPFLCAs_n=7
Weight	0.098
Age	-0.392	-0.056
Total Sperm Count	0.337	0.12	-0.198
AMH	-0.581	-0.104	0.278	-0.226
FAI	0.057	0.088	-0.29	0.198	0.201
CPSE	-0.085	-0.166	0.558	-0.085	0.113	-0.055
Inhibin B	0.199	-0.205	-0.127	0.102	-0.123	-0.058	-0.059
ALP	0.032	-0.108	-0.167	0.263	-0.095	0.211	-0.225	0.128
Head defects	-0.433	0.034	0.241	-0.209	0.37	0.032	0.048	0.149	-0.101
Tail defects	-0.353	-0.029	-0.017	0.175	0.142	0.026	-0.159	-0.112	0.077	0.011
Immature spermatozoa	-0.207	0.172	0.474	-0.061	0.05	-0.217	0.079	-0.132	0.063	0.42	-0.114
MNS	0.592	-0.087	-0.368	0.055	-0.284	0.118	0.024	0.123	-0.028	-0.606	-0.585	-0.584
PFOA	0.069	0.037	-0.077	0.043	-0.013	0.091	0.103	-0.021	0.07	-0.063	-0.049	-0.049	0.083
PFNA	0.075	-0.191	-0.065	-0.006	0.108	0.057	0.166	0.017	-0.116	-0.01	-0.211	-0.235	0.253	0.346
PFDA	0.025	-0.099	-0.091	0.046	0.067	0.162	0.124	0.18	-0.053	0.018	-0.193	-0.232	0.25	0.406	0.571
PFBS	0.277	-0.168	-0.28	0.198	-0.12	0.287	-0.119	0.236	0.299	-0.233	0.031	-0.099	0.153	-0.037	0.123	-0.015
PFHxS	0.108	-0.099	0.016	-0.011	-0.101	0.158	0.153	0.02	0.046	-0.125	-0.099	-0.103	0.142	0.25	0.474	0.275	0.378
PFOS	0.036	-0.201	-0.067	-0.031	-0.004	0.091	0.188	0.177	-0.058	-0.106	-0.151	-0.259	0.263	0.38	0.728	0.647	0.082	0.405
Suspect_eecec PFSA n=8	0.032	-0.186	-0.125	0.152	0	0.231	-0.038	0.14	0.052	-0.099	0.035	-0.178	0.12	0.246	0.603	0.303	0.273	0.398	0.497
Suspect_PFECHS (d/C PFSA n=8)	-0.038	-0.157	-0.152	0.24	0.062	0.346	0.135	0.141	0.034	-0.05	0.025	-0.206	0.064	0.151	0.54	0.365	0.277	0.276	0.615	0.721
Suspect_H-PFOA	0.113	-0.146	-0.079	-0.013	-0.004	-0.026	-0.113	0.014	0.021	-0.13	0.04	-0.109	0.066	0.283	0.16	-0.019	-0.044	0.282	0.09	0.251	0.053
Suspect_H-PFNA	0.145	-0.28	-0.103	0.012	0.023	-0.14	-0.087	0.038	-0.022	-0.129	-0.061	-0.153	0.212	0.24	0.236	0.056	-0.008	0.195	0.048	0.178	0.015	0.705
Suspect_H-PFDA	0.17	-0.312	-0.092	-0.02	0	-0.21	-0.088	0.023	-0.062	-0.149	-0.064	-0.086	0.193	0.167	0.192	-0.01	-0.02	0.194	0.05	0.178	-0.031	0.703	0.948
Suspect_H-PFDoDA	0.097	-0.173	0.078	-0.06	-0.045	-0.163	-0.089	0.006	-0.015	0.013	-0.093	0.285	0.004	-0.052	0.055	-0.007	0.077	-0.085	-0.069	-0.036	-0.145	0.087	0.445	0.455
Suspect_ClPFLCAs_n=7	0.14	-0.135	-0.098	-0.015	-0.098	0.053	-0.112	0.008	0.039	-0.182	0.052	-0.128	0.083	0.41	0.142	0.025	-0.043	0.351	0.202	0.274	0.07	0.867	0.575	0.596	-0.003
SumPFAS	0.086	-0.002	-0.055	0.023	-0.044	0.063	0.191	0.077	0.034	-0.097	-0.115	-0.061	0.135	0.885	0.505	0.503	0.045	0.324	0.638	0.398	0.373	0.106	0.052	0.012	-0.078	0.219
Figure S2. Correlation between PFAS >LOQ in >25% of the samples, confounders and endocrine biomarkers. Increasing green color for positive correlation and increasing red color illustrating negative correlation. Significant correlation (p < 0.05, correlation coefficiant > ± 0.245) are indicated with bold numbers.

## Sheet: Table S1. Metadata
Table S1. Metadata of the dogs and biomarkers of sperm and blood samples
		Dog metadata						Testicle and sperm quantity							Blood serum levels							Sperm quality
SLU ID	SU ID	Swedish region	Age (months)	Weight (kg)	Breeding-history	Used in breeding	Body condition score (BCS) 1-9	Testicle diameter (cm)	Testicle consistency	Volume (mL)	Color	Motility (%)	Sperm concentration (x10^6/mL)	Sperm total (x10^9)	Antimüllerian hormone (AMH. ng/mL)	Testosterone (nmol/L)	Serum hormone-binding globulin (SHBG. nmol/l)	Canine prostate-specific esterase (CPSE. ng/mL)	Alkaline phosphate (ALP. U/L)	Insuline like peptide-3 (INSL-3. ng/l)	Inhibin (ng/L)	Pat head (%)	Immature spermatozoa (%)	Loose heads (%)	Acro defects (%)	Acro errors (%)	Vacuoles (%)	Midpiece (%)	Simple tail (%)	Coiled tail (%)	Double tail (%)	Morphologially normal spermatozoa (MNS.%)	Count MNS (x10^9)	Epithel scale (0-4)	Spermatogenic binary (0-1)	Spermatogenic scale (0-4)	Degenerate scale (0-4)	Leukocytes scale (0-4)
D2	D1/D2 (analysed twice)	Central-eastern	42	50	Yes	yes	4	48	normal	10	lightbrun	80	163	1.63	3.11	6.1	46.2	500	19600	85.25	13.59	3.4	8.5	1.5				1	2	1.5	1.5	79.5	1.29585	0	1	1	3	2.5
D3	D3	Central-eastern	57	52	Yes	yes	5	52	abnormal	13	light grey	80	33	0.43	4.6	8.6	43.53	500	1564.71	195.55	14.63	5	0.5	1			1.5	1.5	4.5	7.5	2	79.5	0.34185	0	1	2	0	3
D4	D4	Central-eastern	24	52	Yes	yes	5.5	50	abnormal	8	light grey	30	22	0.18	6.81	9.9	47.22	85.65	6364.71	1163	16.84	37.9	31.3	9.3	22		0.3	11.5	6.8	14.3	3.8	10		3	1	2	0	4
D5	D5	Central-eastern	33	54	Yes	yes	5	71	normal	4.5	white	90	285	1.28	9.18	7.9	18.92	80.35	552352.94	172.7	15.99	6.7	5.8	0.3	0.5		0.3	4.3	17.3	5	4.3	59.5	0.7616	1	0	0	1	1
D6	D6	Central-eastern	65		Yes	yes				14	light grey	50	55	0.72						486.63	13.8	6	12	3	13			3	15.5	1	7	49		1	0	0	2	1.5
D7	D7	Central	19	58.1	No	no	5	45	normal	10	red	85	151	1.51	3.79	10	51.09	45.44	13194.12	34.89	15.68	5.5	1.8	1.5	1		1	2	16.8	6.3	3	64	0.9664	2	0	0	0	3
D8	D8	Central	34	49	Yes	yes	5	36	abnormal	6	red	50	101	0.61	5.52	6	159.58	500	5870.59	3.47	7.04	18.5	29.5	0.3	6		0.5	3	17.3	21	2.8	14		3	0	0	0	3
D9	D9	South-eastern	49	39.5	Yes	yes	5	60	abnormal	5	greybrun	65	277	1.39	7.21	13	101.97	500	2041.18	81.53	12.03	7	11		8			1	9.5	43	18.5	13.5		2	1	1	0	3
D10	D10	Central-eastern	123	41.9	Yes	yes	5	53	normal	12	light grey	10	153	1.84	16.71	16.5	279.57	500	12194.12	166.98	31.97	8.8	6	28.8	0.3		0.5	3.3	6.5	31.3	9.3	10.5		2	1	1	0	2
D11	D11	Central-eastern	18	44.7	No	planned	5	68	abnormal	5	light grey	75	201	1.01	3.45	6.3	115.06	153.54	772764.71	61.41	76.57	9.4	6.5	1	6.5		0.5	1.5	22.5	9.5	2.5	50	0.505	3	0	0	2	3
D12	D12	Central-eastern	18	42.5	No	no	6	61	normal	9	light grey	85	192	1.73	5.79	20.6	85.93	325.67	760235.29	88.46	112.1	4.2	3	2	2.5		1.5	1.5	1.5	3	0.5	82	1.4186	1	0	0	0	2.5
D13	D13	Central-eastern	65	53.3	Yes	yes	6	57	normal	7	redbrun	75	176	1.23	2.58	9.9	47.03	500	768529.41	128.66	9.74	8.6	31.5	5	12		1	4	2.5	7	4	38	0.4674	1	0	0	2	2
D14	D14	South-eastern	99	35	Yes	yes	5	50	abnormal	30	genomskinligt	0	0	0	12.07	2.2	24.45	500	8323.53	3.47	2.96													4			0	0
D15	D15	Central-eastern	54	55	Yes	yes	4	48	normal	11	redbrun	80	162	1.78	2.17	7	600	500	11647.06	490.89	16.63	4	9.8	0.5	-		0.5	2	4	5.5	2.8	76.5	1.3617	0	0	0	2	3
D16	D16	Central-eastern	21	51	Yes	yes	5	51	normal	10	light grey	80	135	1.35	3.38	10.5	197.8	116.8	8135.29	41.22	21.56	8.6	16.3	1.8	1.5		2.3	3.3	4	9.3	3	54.5	0.73575	1	1	1	1	1
D17	D17	Central-eastern	104	57	Yes	yes	5	43	abnormal	3	light yellow	5	50	0.15	16.71	7.1	16.52	500	534529.41	259.12	9.33	13.2	16.5	34	1.5		1	3	4	18	9	10.5		2	0	0	0	3.5
D18	D18	Central-eastern	71	47.5	No	no	4	63	abnormal	8	light grey	70	33	0.26	2.63	4.1	100.96	500	4094.12	93.63	61.41	22.6	22	4	37.5		2.5	3.5	10	12.5	2	19	0.0494	1	0	0	0	1
D19	D19	Central-eastern	52	51	Yes	yes	5	53	normal	10	light grey	55	135	1.35	4.67	7.6	64.82	164.63	11364.71	39.65	9.33	6	2.5	5	3			2	21.5	39	17	10		1	0	0	0	1
D20	D20	South-eastern	25	50	No	no	5	58	normal	4	light yellow	80	102	0.41	8.03	11.9	31.36	500	1976.47	38.9	17.36	9.8	6	0.5	3.8			2	11.8	6.3	7	61	0.2501	3.5	0	0	0	4
D21	D21	Central-eastern	65	55	Yes	yes	4	52	abnormal	11.5	light yellow	75	105	1.21	5.14	5.3	41.59	500	9058.82	3.47	17.9	4.2	9	0.3	4.3		0.3	1.8	4	19.5	6.8	55	0.6655	1	0	0	0	2
D22	D22	Central-eastern	17	54	Yes	yes	5	50	abnormal	10	light grey	80	242	2.42	3.98	11.5	56.9	52.26	13764.71	90.64	21.12	15.4	36.3	3	7		15.5	26.3	1.5	1	2.5	18.5	0.4477	1.5	1	2	2	2.5
D23	D23	Central-eastern	19	46	Yes	yes	5	50	abnormal	10	light grey	50	142	1.42	6.76	8.5	43.26	224.77	2435.29	167.55	19.5	5.4	15	2	16.5	0.5	2.5	2.5	4	4	6	55.5		0	0	0	2	3
D24	D24	North	98	45	Yes	yes	4	80	abnormal	1.5	light grey	55	622	0.93	4.8	0.4	48.6	500	19800	270.06	14	4.6	7.5	1	1.5		1	2.5	21	14	12.5	38		3	0	0	0	4
D25	D25	Central	18	53.7	No	no	5	52	normal	6	light grey	20	122	0.73	4.03	5.8	22.42	149.73	11070.59	3.47	6.83	6	5	6	0.5		0.5	1	19	16	11	39		0	0	0	1	1.5
D26	D26	Central	33	42	No	no	4	40	abnormal	4.5	light grey	50	404	1.82	2.8	10.1	84.27	154.96	3929117.65	431.07	10.57	4	27.5	3	-		1	4.5	9.5	15.5	8	32		1.5	0	0	0	2
D27	D27	Central-eastern	47	54.5	No	no	5	55	abnormal	13	light grey	15	7	0.09	8.04	4.5	57.91	500	1700	75.82	9.33	10	15.5	0.5	1.5			3.5	10.5	13	4	49		1	1	1	0	4
D28	D28	Central-eastern	118	44.7	No	no	5	56	abnormal	3	light yellow	50	74	0.22	3.89	20.5	600	500	15464.71	110.3	26.63	10.2	52.5	4	13		1.5	2.5	0.5	9.5	2	20		2	1	2	0	4
D29	D29	Mid-north	56	50	Yes	yes	6	39	abnormal	4	light grey	0	0	0	28.48	9.6	45.74	341.82	15623.53	93.09	6.1													3.4	0	0	0	0
D30	D30	Mid-north	33	47	No	planned	5	40	normal	6	light yellow	80	24	0.14	4.71	0.4	26.29	64.46	2847.06	323.34	14.32	3	7.8	0.3	1.5		0.3	1.5	9.8	8.5	4.3	65.5	0.0917	1	1	2	0	2
D31	D31	Mid-north	37	50.5	No	planned	5	48	normal	9	yellowpink	85	121	1.09	5.09	7.5	54.5	500	6029.41	3.47	9.12	1.4	5	0.5	2			3	3.5	2.5	1	81.5	0.88835	1	1	2	0	3
D32	D32	Mid-north	36	50.5	Yes	yes	6	46	normal	8	yellowpink	85	378	3.02	5.73	6.1	19.47	80.12	892058.82	3.47	16.52	2.4	22	1	2	1		4	22	36	24	47.5	1.4345	1	1	1	0	1
D33	D33	Mid-north	16	50.5	No	no		45	normal	10	yellowwhite	90	365	3.65	3.54	12.9	31.36	500	571941.18	3.47	15.47	3.4	2	4	2			3	31.5	7.5	6	44	1.606	1	1	1	0	1
D34	D34	South-eastern	66	49.6	Yes	yes	3.5	65	normal	2	brown red	70	253	0.51	6.02	16.6	335.5	500	323.53	449.52	11.3	5.8	27	3.8	10		1.3	5.3	6	5.3	1.8	44.5	0.22695	1	1	1	0	2
D35	D35	Central	60	45.4	Yes	yes	5	55	normal	13	light grey	85	158	2.05	3.37	4.4	36.16	500	20952.94	105.73	14.94	3.2	6	0.5	0.5		0.5	4	1	3.5	0.5	87.5	1.79375	1	1	1	0	2
D36	D36	Central	65	49.2	Yes	yes	6	55	normal	9.5	light grey	60	218	2.07	4.29	14.6	175.99	500	20252.94	61.41	25.02	6.4	2.5	1.5	0.5		1.5	2.5	0	3.5	1.5	83		1	1	2	0	3
D37	D37	Central	45	44.3	No	planned	6	50	normal	17.5	light grey	80	67	1.17	4.39	3.6	66.39	500	6394.12	6.94	12.44	6.8	6.5	1	1.5			3	1	1.5	0.5	72.5	0.84825	1	1	2	0	2
D38	D38	South-southwest	33	40	Yes	yes	5	55	normal	17	white	80	71	1.21	8.11	12.1	41.23	500	12370.59	3.47	9.74	6.4	1.5	2.5	2.5			3	2.5	1.5	2	81.5	0.98615	0	1	1	0	2
D39	D39	Central-eastern	47	55	Yes	yes	6	60	normal	7	light grey	75	164	1.15	4.49	10.7	76.07	500	569647.06	57.37	18.11	7.8	26.5	3	1	0.5		2.5	5.5	14.5	3	44	0.506	0	1	2	0	2
D40	D40	North	20	43	Yes	yes	3	75	normal	3	light grey	75	128	0.38	9.76	8.7	170.09	243.05	3588.24	86.41	16.94	2.8	4	0.5	4			2.5	29	6.5	7.5	48	0.1824	0	1	2	3	4
D41	D41	Central-eastern	91	50.5	Yes	yes	5	45	normal	8	light yellow	50	83	0.66	6.41	4.7	54.04	500	11482.35	3.47	6.83	9	8	1	1.5		0.5	2	25	21.5	9.5	28		1	1	1	0	3
D42	D42	South-eastern	53	47.8	No	no	5	70	abnormal	11	light grey	70	191	2.1	3.05	12.1	47.12	142.81	764823.53	149.39	11.71	4.2	8	1	1	0.5	0.5	3.5	17	7.5	6.5	52	1.092	2	0	0	0	2
D43	D43	South-southwest	66	49	Yes	yes	4	62	abnormal	8.5	greybeige	70	114	0.97	5.81	4.6	94.95	500	7876.47	93.36	19.2	5.8	6	1	1.5		3	2	1.5	1.5	2.5	79	0.7663	1	0	0	1	2
D44	D44	South-southwest	45	45.5	No	no	4	47	normal	35.5	lightred		0.5	0.02	4.12	9.5	56.66	500	100	120.24	14.42	5	4.5	0.5	1.5		0.5	0.5	12.5	22.5	5	50.5		0	0	0	0	0
D45	D45	South-southwest	25	48	Yes	yes	4	45	normal	12.5	light grey	45	89	1.16	5.68	4.9	133.81	239.88	5841.18	90.98	0	8.2	3.5	7			3	8.5	38	13	24	24		0			0	0
D46	D46	South-southwest	35	49.2	Yes	yes	5	58	normal	10	light grey	55	76	0.76	0.77	4.1	67.27	85.5	4517.65	119.94	11.71	6.4	11	0.5	1				24	12.5	6	43		2	1	1	0	1
D47	D47	South-southwest	44	43.5	Yes	yes	5	50	normal	17.5	lightbrun	75	67	1.21	6.69	7	32.75	500	4164.71	179.97	5.63	7.6	7.3	0.8	2			2	9	3	3	70	0.847	1	0	0	0	2
D48	D48	South-southwest	18	50	No	no	6	46	normal	2	light grey		0.57	0	0.79	4.5	41.14	53.57	105.88	110.88	10.58	-	5	2	2				4	8	3			0	0	0	2	0
D49	D49	South-southwest	115	56	Yes	yes	6	42	abnormal	8	yellowbrunt	80	11	0.09	9.51	0.4	41.62	352.51	15047.06	105.25	4.42	24.4	58	1	5.5		0.5	8	1	16	1.5	10	0.009	1.5	0	0	3	3
D50	D50	South-southwest	79	49.4	Yes	yes	5	40	abnormal	11	light grey	80	76	0.84	3.57	5.3	200	459.9	7064.71	97.2	49.91	5.6	7.5	1	2.5		0.5	1	11.5	1	0.5	73.5	0.6174	2	0	0	1	3
D51	D51	South-southwest	102	48	Yes	yes	4	52	normal	15	light grey	80	62	0.93	2.72	5.9	200	500	4705.88	91	22.91	3.8	5.5	2	0.5		0.5	3	21.5	5	5	56	0.5208	3.5	1	1	0	3
D52	D52	South-southwest	83	55	Yes	yes	6	45	normal	8	red	80	11	0.09	4.18	5.7	49.62	500	1011.76	86.89	9.38	6	25.5	1			1	2	1	1	0	66	0.0594	1	0	0	0	4
D53	D53	Central-eastern	78	53.5	Yes	yes	5	53	normal	7	light grey	70	253	1.77	3.79	4.2	168.81	500	358.82	93.3	12.94	5	35	2	2.5		0.5	4	8.5	7.5	2.5	35.5	0.62835	0	1	2	0	2
D54	D54	Central-eastern	137	45	Yes	yes	3	43	abnormal	2	yellow	5	36	0.07	10.14	5.4	34.68	500	4.7	170	4.7	8.4	34.3	4.8	2.5	0.8	8.3	2.8	1.5	10.3	9.8	28		3.5	0	0	0	4
D55	D55	Central-eastern	17	54	Yes	yes	5	56	normal	4	light grey	80	231	0.92	4.09	7.1	148.17	42.84	19229.41	189.4	16.56	4.6	7	3	2			4.5	3	2.5	2.5	78.5	0.7222	3	0	0	2	2
D56	D56	Karlskrona	48	48.5	Yes	yes	5	80	normal	0.5	white	98	59	0.03	2.88	12.3	40.95	500		122.03	3.69	4.8	15.5	0.5				2	4.5	0.5	0	71.5	0.02145	2	1	2	0	2
D57	D57	North	55	52.4	Yes	yes	7		normal	5	light grey	80	205	1.03	7.59	11.8	133.71	221.82	19929.41	80.78	7.72	5.4	4	1	1.5			3	2.5	1.5	1	82.5	0.84975	0	0	0	0	2
D58	D58	Central-eastern	78	56	Yes	yes	6	110	normal	3.5	red	30	149	0.52	3.28	4.3	200	500	16482.35	3.47	3.96	5.4	27	8	0.5		0.5	3	17	12	6.5	23.5		2.5	0	0	0	4
D59	D59	South-southwest	62	43	Yes	yes	7	60	normal	3	red	90	85	0.43	7.1	3.8	38.92	500	3764.71	3.47	12.84	11.6	7.8	3.8	11.8		0.3	6	4.3	1.8	3.3	60	0.258	3.5	1	1	0	3
D60	D60	Mid-north	52	51	No	no	5	52	abnormal	8	white	50	97	0.78	5.44	4.4	59.07	137.58	8511.76	3.47	33.74	1.6	13.5	1.5	1.3		0.3	3	7.3	42	8.5	23		3	0	0	0	2.5
D61	D61	South-eastern	19	45	No	planned	4.5	70	normal	5	white	75	123	0.49	3.85	7.9	36.99	82.66	16852.94	159.66	3.14	3.8	2	1			1	2	5	3.5	2	82	0.4018	1	0	0	0	0
D62	D62	South-southwest	53	56	Yes	yes	5	65		21	pink	75	152	3.19	5.25	7.4	43.74	500	13505.88	3.47	6.76	3.6	8.5	0.5	1.5			2	28.5	7	6	47	1.4993	2	0	0	0	3
D63	D63	South-eastern	111	50.3	Yes	yes	6	80		5	white	60	432	2.16	6.74	0.4	21.66	289.9	16505.88	3.47	7.72	8.2	75.5	5	4			4	0	12.5	1.5	10		1	1	2	0	1
D64	D64	South-eastern	19	45	No	planned	5	80	normal	1	light grey	80	319	0.32	6.78	8.2	195.14	119.67	508058.82	3.47	24.28	3.2	3	0.5	4			1	9.5	3	0.5	79.5	0.2544	2	0	0	0	2
D65	D65	North	40	58	Yes	yes	5	55	abnormal	3.4	lightbrun	60	456	1.55	7.5	1	200	157.89	6194.12	1152.33	8.4	6.8	12.3	3	3.3	0.5	8.3	5	13	8.8	16.8	34.5		1	1	2	0	2
D66	D66	North	41	57	No	no	4.5	50	normal	2.8	whitet	70	521	1.46	6.33	8.6	50.68	143.9	1060588.24	3.47	16.24	2.2	2.5	1	0.5		1.5	1.5	4	4.5	4.5	80	1.168	0	0	0	0	1

## Sheet: Table S2. Target details
Table S2. Compound list of target analytes and information of processing method, i.e. the weight in dalton (Da) of the molecular ion [M-H] (negative mode) and internal standard (IS) used for quantification.
Target analytes	Abbreviation	Chemical formula	M-H (Da)	IS
Perfluorobutanoic acid	PFBA	C4F7HO2	212.9786	M4PFBA
Perfluoropentaoic acid	PFPeA	C5F9HO2	262.9754	M5PFPeA
Perfluorohexanoic acid	PFHxA	C6F11HO2	312.9722	M2PFHxA
Perfluoroheptanoic acid	PFHpA	C7F13HO2	362.969	M4PFHpA
Perfluorooctanoic acid linear isomer	PFOA-lin	C8F15HO2	412.9658	M4PFOA
Perfluorooctanoic acid branched isomers	PFOA-br	C8F15HO2	412.9658	M4PFOA
Perfluorononanoic acid	PFNA	C9F17HO2	462.9626	M5PFNA
Perfluorodecanoic acid	PFDA	C10F19HO2	512.9594	M2PFDA
Perfluoroundecanoic acid	PFUnDA	C11F21HO2	562.9562	M2PFUnDA
Perfluorododecanoic acid	PFDoDA	C12F23HO2	612.953	M2PFDoDA
Perfluorotridecanoic acid	PFTriDA	C13F25HO2	662.9498	M2PFDoDA
Perfluorotetradecanoic acid	PFTeDA	C14F27HO2	712.9466	M2PFDoDA
Perfluoropentadecanoic acid	PFPeDA	C15F29HO2	762.9434	M2PFDoDA
Perfluorohexadecanoic acid	PFHxDA	C16F31HO2	812.9402	M2PFDoDA
Perfluorooctadecanoic acid	PFOcDA	C18F35HO2	912.9338	M2PFDoDA
Perfluorobutane sulfonic acid	PFBS	C4F9HO3S	298.9424	MO2PFHxS
Perfluoropentane sulfonic acid	PFPeS	C5F11HO3S	348.9392	MO2PFHxS
Perfluorohexane sulfonic acid linear iosmer	PFHxS-lin	C6F13HO3S	398.936	MO2PFHxS
Perfluorohexane sulfonic acid branched isomers	PFHxS-br	C6F13HO3S	398.936	MO2PFHxS
Perfluoro heptane sulfonic acid linear isomer	PFHpS-lin	C7F15HO3S	448.9328	M4PFOS
Perfluoroheptane sulfonic acid branched isomers	PFHpS-br	C7F15HO3S	448.9328	M4PFOS
Perfluorooctance sulfonic acid linear isomer	PFOS-lin	C8F17HO3S	498.9296	M4PFOS
Perfluorooctane sulfonic acid branched isomers	PFOS-br	C8F17HO3S	498.9296	M4PFOS
Perfluorononane sulfonic acid linear isomer	PFNS-lin	C9F19HO3S	548.9264	M4PFOS
Perfluorononane sulfonic acid branched isomers	PFNS-br	C9F19HO3S	548.9264	M4PFOS
Perfluorodecane sulfonic acid linear isomer	PFDS-lin	C10F21HO3S	598.9232	M4PFOS
Perfluorodecane sulfonic acid branched isomers	PFDS-br	C10F21HO3S	598.9232	M4PFOS
Perfluoroundecane sulfonic acid	PFUnDS	C11F23HO3S	648.92	M4PFOS
Sodium Dodecafluoro-3H-4,8,-dioxanonanoic acid	NaDONA	C7F12HO4	376.9683	M4PFOA
2,3,3,3-Tetrafluoro-2-(heptafluoropropoxy)propanoic acid	HFPO-DA	C6F11HO3	329.9750	M3HFPO-DA
2,3,3,3-Tetrafluoro-2-(heptafluoropropoxy)propanoic acid fragment	HFPO-DA-fragment	C5F11HO	284.9779	M3 HFPO-DA-fragment
Potassium 9-chlorohexadecafluoro-3-oxanonanoe-1-sulfonate	9Cl-PF3ONS	C8ClF16HO4S	530.895	M4PFOS
Potassium 11-chloroeicosafluoro-3-oxaundecane-1-sulfonate	11Cl-PF3OUdS	C10ClF20HO4S	630.8886	M4PFOS
3:3 Fluorotelomer carbonate	3:3 FTA (FPrPA)	C6F7H4O2	241.0099	M2PFHxA
5:3 Fluorotelomer carbonate	5:3 (FPePA)	C8F11H4O2	341.0035	M4PFOA
7:3 Fluorotelomer carbonate	7:3 (FHpPA)	C10F15H4O2	440.9971	M2PFDA
4:2 Fluorotelomer sulfonic acid	4:2 FTS	C6F9H4O3S	326.9737	M2 6:2 FTS
6:2 Fluorotelomer sulfonic acid	6:2 FTS	C8F13H4O3S	426.9673	M2 6:2 FTS
8:2 Fluorotelomer sulfonic acid	8:2 FTS	C10F17H4O3S	526.9609	M2 6:2 FTS
Perfluorooctane sulfonamide linear isomer	FOSA-lin	C8F17HNO2S	497.9456	M8FOSA
Perfluorooctane sulfonamide branched isomers	FOSA-br	C8F17HNO2S	497.9456	M8FOSA
Methyl perfluorooctane sulfonamide	MeFOSA	C9F17H3NO2S	511.9613	d3- MeFOSA
Ethyl perfluorooctane sulfonamide	EtFOSA	C10F17H5NO2S	525.9769	d5-EtFOSA
Perfluorooctane sulfonamidoacetic acid linear isomer	FOSAA-lin	C10F17H3NO4S	555.9511	d3-MeFOSAA
Perfluorooctane sulfonamidoacetic acid branched isomers	FOSAA-br	C10F17H3NO4S	555.9511	d3-MeFOSAA
Methyl perfluorooctane sulfonamidoacetic acid linear isomer	MeFOSAA-lin	C11F17H5NO4S	569.9667	d3-MeFOSAA
Methyl perfluorooctane sulfonamidoacetic acid branched isomers	MeFOSAA-br	C11F17H5NO4S	569.9667	d3-MeFOSAA
Ethyl perfluorooctane sulfonamidoacetic acid linear isomer	EtFOSAA-lin	C12F17H7NO4S	583.9824	D5-EtFOSAA
Ethyl perfluorooctane sulfonamidoacetic acid branched isomers	EtFOSAA-br	C12F17H7NO4S	583.9824	D5-EtFOSAA
Methyl perfluorooctane sulfonamidoethanol	MeFOSE	C9F17H5NOS	497.982	d3- MeFOSA
Ethyl perfluorooctane sulfonamidoethanol	EtFOSE	C10F17H7NOS	511.9977	d5-EtFOSA
4:2 Fluorotelomer phosphate monoester	4:2 mono PAP	C6F9H5O4P	342.9782	M2 6:2 monoPAP
6:2 Fluorotelomer phosphate monoester	6:2 mono PAP	C8F13H5O4P	442.9718	M2 6:2 monoPAP
8:2 Fluorotelomer phosphate monoester	8:2 mono PAP	C10F17H5O4P	542.9654	M2 8:2 monoPAP
10:2 Fluorotelomer phosphate monoester	10:2 mono PAP	C12F21H5O4P	642.959	M2 8:2 monoPAP
4:2 Fluorotelomer phosphate diester	4:2 diPAP	C12F18H8O4P	588.9872	M4 6:2/6:2 diPAP
6:2 Fluorotelomer phosphate diester	6:2 diPAP	C16F26H8O4P	788.9744	M4 6:2/6:2 diPAP
6:2/8:2 Fluorotelomer phosphate diester	6:2/8:2 diPAP	C18F30H8O4P	888.968	M4 8:2/8:2 diPAP
6:2/10:2 Fluorotelomer phosphate diester	6:2/10:2 diPAP	C20F34H8O4P	988.9616	M4 8:2/8:2 diPAP
6:2/12:2 Fluorotelomer phosphate diester	6:2/12:2 diPAP	C22F38H8O4P	1088.955	M4 8:2/8:2 diPAP
6:2/14:2 Fluorotelomer phosphate diester	6:2/14:2 diPAP	C24F42H8O4P	1188.949	M4 8:2/8:2 diPAP
8:2 Fluorotelomer phosphate diester	8:2 diPAP	C20F34H8O4P	988.9616	M4 8:2/8:2 diPAP
8:2/10:2 Fluorotelomer phosphate diester	8:2/10:2 diPAP	C22F38H8O4P	1088.955	M4 8:2/8:2 diPAP
8:2/12:2 Fluorotelomer phosphate diester	8:2/12:2 diPAP	C24F42H8O4P	1188.949	M4 8:2/8:2 diPAP
10:2 Fluorotelomer phosphate diester	10:2 diPAP	C24F42H8O4P	1188.949	M4 8:2/8:2 diPAP

## Sheet: Table S3. Quality C
Table S3. Quality control results from recovery test (average of triplicates fortified with 0.5 ng [low] or 1 ng [high] of native PFAS), method limit of quantification (LOQ), and reproducibility (average and relative standrad deviation, RSD) from a human serum reference sample analysed 4 times.
	Recovery (%)		RSD (%)		LOQ	Serum reference sample (n=4)
Target analyte	Low	High	Low	High	(ng/g)	Average (ng/g)	RSD (%)
PFBA	80	86	10	13	0.10	n.d.	0
PFPeA	89	93	3	3	0.03	n.d.	0
PFHxA	113	111	3	0	0.37	<LOQ	0
PFHpA	101	102	2	0	0.10	n.d.	0
PFOA	107	105	0	2	0.10	1.2	7
PFNA	114	110	5	0	0.03	0.83	7
PFDA	119	116	2	2	0.10	0.25	14
PFUnDA	105	101	2	3	0.10	0.80	26
PFDoDA	118	119	1	3	0.10	n.d.	0
PFTriDA	125	123	5	6	0.10	n.d.	0
PFTeDA	114	116	3	5	0.03	n.d.	0
PFHxDA	125	124	5	5	0.10	n.d.	0
PFOcDA	144	150	14	14	0.03	n.d.	0
PFBS	77	69	3	1	0.01	<LOQ	0
PFHxS	98	94	3	2	0.10	0.89	12
PFOS	109	104	8	5	0.16	4.4	9
PFDS	123	117	2	2	0.03	n.d.	0
9Cl-PF3ONS	101	97	3	1	0.02	<LOQ	0
11Cl-PF3OUdS	118	111	4	2	0.02	n.d.	0
EtFOSA	125	127	2	2	0.02	<LOQ	0
EtFOSAA	106	107	2	2	0.02	n.d.	0
FHpPA (7:3 FTA)	90	82	4	4	0.02	n.d.	0
FOSAA	93	62	2	37	0.02	<LOQ	0
FPePA (5:3 FTA)	97	93	2	5	0.23	n.d.	0
FPrPA (3:3 FTA)	99	100	5	5	0.03	n.d.	0
HFPO-DA	65	70	1	2	0.03	n.d.	0
MeFOSA	109	110	1	2	0.02	n.d.	0
MeFOSAA	116	115	5	3	0.02	<LOQ	0
NaDONA	100	92	0	3	0.02	n.d.	0
4:2 FTSA	93	94	7	6	0.05	<LOQ	0
8:2 FTSA	110	114	6	2	0.10	n.d.	0
6:2 diPAP	105	109	4	1	0.02	n.d.	0
6:2/8:2 diPAP	143	137	16	8	0.02	n.d.	0
6:2/10:2 diPAP	112	115	4	5	0.15	n.d.	0
8:2 diPAP	112	115	4	5	0.15	n.d.	0

## Sheet: Table S4. Results Individ
Table S4. PFASs levels (ng/g serum) determined in individual dog serum samples. <LOD = not found. <LOQ = outside linear range or below blank
Target analyte	D1	D2	D3	D4	D5	D6	D7	D8	D9	D10	D11	D12	D13	D14	D15	D16	D17	D18	D19	D20	D21	D22	D23	D24	D25	D26	D27	D28	D29	D30	D31	D32	D33	D34	D35	D36	D37	D38	D39	D40	D41	D42	D43	D44	D45	D46	D47	D48	D49
PFBA	<LOD	<LOD	<LOD	<LOD	<LOD	<LOD	<LOD	<LOD	<LOD	<LOD	<LOD	<LOD	<LOD	<LOD	<LOQ	<LOD	<LOD	<LOD	<LOQ	<LOD	<LOD	<LOQ	<LOD	<LOD	<LOD	<LOD	<LOD	<LOD	<LOD	<LOD	<LOD	<LOQ	<LOQ	<LOD	<LOD	<LOD	<LOD	<LOQ	<LOQ	<LOQ	<LOQ	<LOQ	<LOQ	<LOD	<LOD	<LOQ	<LOQ	<LOQ	<LOQ
PFPeA	<LOD	<LOD	<LOD	<LOD	<LOD	<LOD	<LOD	<LOD	<LOD	<LOD	<LOD	<LOD	<LOD	<LOD	<LOD	<LOD	<LOD	<LOD	<LOD	<LOD	<LOD	<LOQ	<LOD	<LOQ	<LOD	<LOD	<LOD	<LOQ	<LOQ	<LOD	<LOD	<LOD	<LOD	<LOD	<LOD	<LOQ	<LOQ	<LOQ	0.089	<LOQ	<LOQ	0.073	<LOQ	<LOQ	<LOQ	<LOQ	<LOQ	<LOQ	<LOQ
PFHxA	<LOD	<LOD	<LOD	<LOD	<LOD	<LOD	<LOD	<LOD	<LOD	<LOD	<LOD	<LOD	<LOD	<LOD	<LOD	<LOD	<LOD	<LOQ	<LOQ	<LOQ	<LOQ	<LOQ	<LOQ	<LOQ	<LOQ	<LOQ	<LOQ	<LOQ	<LOQ	<LOQ	<LOQ	<LOQ	<LOQ	<LOQ	<LOQ	<LOQ	<LOQ	<LOQ	2	0.37	<LOQ	0.66	<LOQ	<LOQ	<LOQ	<LOQ	<LOQ	<LOQ	<LOQ
PFHpA	<LOD	<LOD	<LOD	<LOD	<LOD	<LOD	<LOD	<LOQ	<LOD	<LOD	<LOD	<LOD	<LOQ	<LOD	<LOD	<LOD	<LOD	<LOQ	<LOQ	<LOQ	<LOQ	<LOQ	<LOQ	<LOQ	<LOQ	<LOQ	<LOQ	<LOQ	<LOQ	<LOQ	<LOQ	<LOQ	<LOQ	<LOQ	<LOQ	<LOQ	<LOQ	<LOQ	0.18	<LOQ	<LOQ	<LOQ	<LOQ	<LOQ	<LOQ	<LOQ	<LOQ	<LOQ	<LOQ
PFOA	0.16	0.13	0.43	0.68	0.25	0.44	0.19	0.63	0.16	0.32	0.21	0.21	0.51	0.19	<LOQ	0.16	<LOQ	0.1	0.26	0.77	<LOQ	0.17	0.43	0.3	0.24	<LOQ	<LOQ	<LOQ	0.82	0.29	0.38	0.14	0.33	<LOQ	0.51	1.5	0.49	0.47	5.3	0.82	0.45	2.9	1.3	1.3	0.2	0.15	0.16	0.2	<LOQ
PFNA	0.092	0.032	0.17	0.2	0.21	0.28	0.13	0.35	0.15	0.48	0.21	0.37	0.44	0.11	0.14	0.093	0.045	0.14	0.25	0.37	0.078	0.25	0.18	0.21	0.52	0.036	0.055	0.12	0.32	0.2	0.14	0.07	0.094	0.093	0.33	0.72	0.38	0.87	0.36	0.53	0.032	0.42	0.74	0.46	0.05	0.088	0.26	0.072	<LOQ
PFDA	<LOQ	<LOQ	0.22	0.11	0.12	0.11	0.22	0.19	<LOQ	0.17	<LOQ	0.23	<LOQ	<LOQ	<LOQ	<LOQ	<LOQ	<LOQ	<LOQ	<LOQ	<LOQ	<LOQ	0.18	<LOQ	0.18	<LOQ	<LOQ	<LOQ	0.11	<LOQ	<LOQ	<LOQ	<LOQ	<LOQ	<LOQ	0.35	<LOQ	0.22	0.17	<LOQ	<LOQ	0.14	0.29	0.14	<LOQ	<LOQ	<LOQ	<LOQ	<LOQ
PFUnDA	<LOQ	<LOD	0.18	0.27	0.29	0.16	<LOQ	<LOQ	<LOQ	0.13	<LOQ	0.15	<LOQ	<LOQ	<LOQ	<LOQ	<LOQ	<LOQ	<LOQ	<LOQ	<LOQ	<LOQ	<LOQ	<LOQ	0.12	<LOQ	<LOQ	<LOQ	<LOQ	<LOQ	<LOQ	<LOQ	<LOQ	<LOQ	<LOQ	<LOQ	<LOQ	0.21	0.11	<LOQ	<LOQ	<LOQ	<LOQ	<LOQ	<LOQ	<LOQ	0.3	<LOQ	<LOQ
PFDoDA	<LOD	<LOQ	<LOQ	<LOQ	<LOQ	<LOQ	<LOQ	<LOQ	<LOQ	<LOQ	<LOQ	<LOQ	<LOQ	<LOQ	<LOQ	<LOQ	<LOQ	<LOQ	<LOQ	<LOQ	<LOQ	<LOQ	<LOQ	<LOQ	<LOQ	<LOQ	<LOQ	<LOQ	<LOQ	<LOQ	<LOQ	<LOQ	<LOQ	<LOQ	<LOQ	<LOQ	<LOQ	<LOQ	<LOQ	<LOQ	<LOQ	<LOQ	<LOQ	<LOQ	<LOQ	<LOQ	<LOQ	<LOQ	<LOD
PFTriDA	<LOD	<LOD	<LOQ	<LOQ	<LOQ	<LOQ	<LOQ	<LOD	<LOD	<LOQ	<LOQ	<LOQ	<LOQ	<LOQ	<LOQ	<LOD	<LOD	<LOQ	<LOQ	<LOQ	<LOQ	<LOQ	<LOQ	<LOQ	<LOQ	<LOQ	<LOQ	<LOQ	<LOQ	<LOQ	<LOQ	<LOQ	<LOQ	<LOQ	<LOQ	<LOQ	<LOQ	<LOQ	<LOQ	<LOQ	<LOD	<LOQ	<LOQ	<LOQ	<LOQ	<LOQ	<LOQ	<LOQ	<LOD
PFTeDA	<LOD	<LOD	<LOQ	<LOQ	<LOQ	<LOQ	<LOD	<LOD	<LOD	<LOQ	<LOD	<LOQ	<LOD	<LOD	<LOD	<LOD	<LOD	<LOD	<LOD	<LOD	<LOD	<LOQ	<LOD	<LOQ	<LOQ	<LOD	<LOD	<LOD	<LOD	<LOD	<LOD	<LOD	<LOD	<LOD	<LOQ	<LOQ	<LOQ	<LOQ	<LOQ	<LOD	<LOD	<LOD	<LOQ	<LOQ	<LOQ	<LOD	<LOD	<LOD	<LOD
PFHxDA	<LOD	<LOD	<LOQ	<LOQ	<LOQ	<LOQ	<LOD	<LOD	<LOQ	<LOD	<LOD	<LOD	<LOD	<LOQ	<LOQ	<LOQ	<LOD	<LOQ	<LOQ	<LOD	<LOD	<LOQ	<LOQ	<LOQ	<LOD	<LOQ	<LOQ	<LOQ	<LOQ	<LOQ	<LOD	<LOD	<LOD	<LOQ	<LOD	<LOQ	<LOQ	<LOD	<LOD	<LOQ	<LOD	<LOQ	<LOD	<LOQ	<LOQ	<LOD	<LOD	<LOD	<LOQ
PFBS	0.06	0.032	<LOD	<LOQ	0.0093	0.011	0.016	0.0088	0.016	0.011	0.026	0.081	0.05	0.027	0.0096	0.015	<LOQ	<LOQ	0.013	0.064	<LOQ	0.0092	0.061	0.017	0.027	0.054	<LOQ	<LOQ	0.011	0.068	<LOQ	0.064	0.079	0.042	<LOQ	0.012	0.027	0.025	0.015	0.017	0.01	0.029	0.011	0.014	<LOD	<LOQ	0.015	0.017	0.017
PFPeS	<LOQ	<LOQ	<LOQ	<LOQ	<LOQ	<LOQ	<LOQ	<LOQ	<LOQ	<LOQ	<LOQ	<LOQ	<LOQ	<LOQ	<LOQ	<LOQ	<LOQ	<LOQ	<LOQ	<LOQ	<LOQ	<LOQ	<LOQ	<LOQ	<LOQ	<LOQ	<LOQ	<LOQ	<LOQ	<LOQ	<LOQ	<LOQ	<LOQ	<LOQ	<LOQ	<LOQ	<LOQ	<LOQ	<LOQ	<LOQ	<LOQ	<LOQ	<LOQ	<LOQ	<LOQ	<LOQ	<LOQ	<LOQ	<LOD
PFHxS	0.17	<LOQ	0.43	0.43	0.44	0.73	<LOQ	0.38	0.37	0.62	0.22	0.62	0.86	0.4	0.21	<LOQ	0.1	0.19	0.27	0.37	0.25	<LOQ	0.3	0.39	0.57	0.31	0.29	<LOQ	0.26	0.22	0.21	0.45	0.28	1.3	0.48	0.64	0.25	0.43	0.37	0.47	<LOQ	1.3	0.69	0.52	<LOQ	0.35	0.18	0.62	<LOQ
PFHxS-br	<LOD	<LOD	<LOD	<LOD	<LOD	<LOD	<LOD	<LOD	<LOD	<LOD	<LOD	<LOD	<LOD	<LOD	<LOD	<LOD	<LOD	<LOD	<LOD	<LOD	<LOD	<LOD	<LOQ	<LOD	<LOD	<LOD	<LOD	<LOD	<LOD	<LOD	<LOD	<LOD	<LOQ	<LOD	<LOD	<LOD	<LOD	<LOD	<LOD	<LOQ	<LOD	<LOQ	<LOD	<LOD	<LOD	<LOD	<LOQ	<LOQ	<LOD
PFHpS	<LOQ	<LOQ	<LOQ	<LOQ	<LOQ	<LOQ	<LOD	<LOQ	<LOQ	<LOQ	<LOQ	<LOQ	<LOQ	<LOQ	<LOQ	<LOQ	<LOQ	<LOQ	<LOQ	<LOQ	<LOQ	<LOQ	<LOQ	<LOQ	<LOQ	<LOQ	<LOQ	<LOQ	<LOQ	<LOQ	<LOQ	<LOQ	<LOQ	<LOQ	<LOQ	<LOQ	<LOQ	<LOQ	<LOQ	<LOQ	<LOQ	<LOQ	<LOQ	<LOQ	<LOD	<LOQ	<LOQ	<LOQ	<LOD
PFHpS-br	<LOQ	<LOD	<LOQ	<LOQ	<LOQ	<LOQ	<LOD	<LOQ	<LOQ	<LOQ	<LOQ	<LOQ	<LOQ	<LOQ	<LOQ	<LOD	<LOD	<LOQ	<LOQ	<LOD	<LOQ	<LOQ	<LOQ	<LOQ	<LOQ	<LOQ	<LOQ	<LOD	<LOQ	<LOQ	<LOQ	<LOQ	<LOQ	<LOQ	<LOQ	<LOQ	<LOQ	<LOQ	<LOQ	<LOQ	<LOD	<LOQ	<LOQ	<LOQ	<LOD	<LOQ	<LOD	<LOQ	<LOD
PFOS	0.91	0.57	2.7	0.99	0.99	1.36	1	0.85	0.97	2.8	1.4	4.2	1.8	1.1	0.87	0.67	0.59	1	0.57	2.2	0.43	0.5	0.47	0.54	4	0.44	0.23	1.3	1	0.95	0.89	0.8	1.1	0.97	1.4	3.4	1.9	5.3	2.6	2.5	0.62	2.4	9.9	6.3	0.36	0.62	0.89	1.5	<LOQ
PFOS-br	0.35	0.16	1	0.5	0.43	0.58	0.11	0.24	0.73	0.88	0.52	1.4	0.76	0.77	0.39	0.24	0.19	0.39	0.29	0.75	0.17	0.14	0.22	0.27	1.4	0.19	0.11	0.24	0.45	0.46	0.39	0.51	0.55	0.45	0.46	1	0.43	1.5	1	0.71	<LOQ	1.4	2.3	1.1	<LOQ	0.57	0.26	1.5	<LOD
PFOS-tot	1.26	0.73	3.7	1.49	1.42	1.94	1.11	1.09	1.7	3.68	1.92	5.6	2.56	1.87	1.26	0.91	0.78	1.39	0.86	2.95	0.6	0.64	0.69	0.81	5.4	0.63	0.34	1.54	1.45	1.41	1.28	1.31	1.65	1.42	1.86	4.4	2.33	6.8	3.6	3.21	0.62	3.8	12.2	7.4	0.36	1.19	1.15	3	<LOQ
PFNS	<LOD	<LOD	<LOD	<LOD	<LOD	<LOD	<LOD	<LOD	<LOD	<LOD	<LOD	<LOD	<LOD	<LOD	<LOD	<LOD	<LOD	<LOD	<LOD	<LOD	<LOD	<LOD	<LOD	<LOD	<LOQ	<LOD	<LOD	<LOD	<LOD	<LOD	<LOD	<LOD	<LOD	<LOD	<LOD	<LOD	<LOD	<LOQ	<LOD	<LOD	<LOD	<LOD	<LOQ	<LOD	<LOD	<LOD	<LOD	<LOD	<LOD
PFDS	<LOD	<LOD	<LOD	<LOD	<LOD	<LOD	<LOD	<LOD	<LOD	<LOD	<LOD	<LOD	<LOD	<LOD	<LOD	<LOD	<LOD	<LOD	<LOD	<LOD	<LOD	<LOD	<LOD	<LOD	<LOD	<LOD	<LOD	<LOD	<LOD	<LOD	<LOD	<LOD	<LOQ	<LOD	<LOD	<LOD	<LOD	<LOQ	<LOD	<LOQ	<LOD	<LOD	<LOD	<LOD	<LOD	<LOD	<LOD	<LOD	<LOD
PFDS-br	<LOD	<LOD	<LOD	<LOD	<LOD	<LOD	<LOD	<LOD	<LOD	<LOD	<LOD	<LOD	<LOD	<LOD	<LOD	<LOD	<LOD	<LOD	<LOD	<LOD	<LOD	<LOD	<LOD	<LOD	<LOD	<LOD	<LOD	<LOD	<LOD	<LOD	<LOD	<LOD	<LOQ	<LOD	<LOD	<LOD	<LOD	<LOD	<LOD	<LOD	<LOD	<LOD	<LOD	<LOD	<LOD	<LOD	<LOD	<LOD	<LOD
4:2 FTSA	<LOD	<LOD	<LOD	<LOD	<LOD	<LOD	<LOD	<LOD	<LOD	<LOD	<LOD	<LOD	<LOD	<LOD	<LOD	<LOD	<LOD	<LOD	<LOD	<LOD	<LOD	0.24	<LOQ	0.2	0.016	<LOD	<LOD	0.23	0.067	0.083	0.039	<LOQ	<LOQ	<LOD	<LOD	<LOQ	<LOQ	<LOQ	4.1	<LOQ	<LOQ	0.036	0.025	<LOQ	<LOQ	0.05	0.06	<LOQ	<LOQ
8:2 FTSA	<LOD	<LOD	<LOD	<LOD	<LOD	<LOD	<LOD	<LOD	<LOD	<LOD	<LOD	<LOD	<LOD	<LOD	<LOD	<LOD	<LOD	<LOD	<LOD	<LOD	<LOD	<LOQ	<LOD	<LOQ	<LOD	<LOD	<LOD	<LOQ	<LOQ	<LOD	<LOD	<LOD	<LOD	<LOD	<LOQ	<LOQ	<LOQ	<LOD	17	<LOQ	0.17	0.26	0.28	<LOQ	<LOD	<LOQ	<LOQ	<LOQ	<LOQ
9Cl-PF3ONS	<LOD	<LOD	<LOD	<LOD	<LOD	<LOQ	<LOD	<LOD	<LOD	<LOD	<LOD	<LOD	<LOD	<LOD	<LOD	<LOD	<LOD	<LOD	<LOD	<LOQ	<LOD	<LOD	<LOD	<LOD	<LOQ	<LOD	<LOD	<LOD	<LOD	<LOQ	<LOD	<LOQ	<LOQ	<LOQ	<LOD	<LOQ	<LOD	<LOD	<LOQ	<LOQ	<LOQ	<LOQ	<LOQ	<LOQ	<LOD	<LOD	<LOQ	<LOD	<LOD
EtFOSA	<LOD	<LOD	<LOD	<LOD	<LOD	<LOD	<LOD	<LOD	<LOD	<LOD	<LOD	<LOD	<LOD	<LOD	<LOD	<LOD	<LOD	<LOD	<LOD	<LOD	<LOD	<LOD	<LOD	<LOD	<LOD	<LOD	<LOD	<LOD	<LOD	<LOD	<LOD	<LOD	<LOD	<LOD	<LOD	<LOD	<LOQ	<LOD	<LOD	<LOD	<LOD	<LOD	<LOD	<LOD	<LOQ	<LOQ	<LOD	<LOD	<LOD
EtFOSAA	<LOD	<LOD	0.05	<LOD	<LOD	<LOD	<LOD	<LOD	<LOD	<LOD	<LOD	<LOD	<LOD	<LOD	<LOD	<LOD	<LOD	<LOD	<LOD	<LOD	<LOD	<LOD	<LOD	<LOD	<LOD	<LOD	<LOD	<LOD	<LOD	0.021	<LOD	<LOD	<LOD	<LOD	<LOD	<LOD	<LOD	<LOD	<LOD	<LOD	<LOD	<LOD	<LOD	<LOD	<LOD	<LOD	<LOD	<LOD	<LOD
FOSAA	<LOD	<LOD	<LOQ	<LOQ	<LOD	<LOD	<LOD	<LOD	<LOQ	<LOD	<LOD	<LOD	<LOD	<LOD	<LOD	<LOD	<LOD	<LOD	<LOD	<LOD	<LOD	<LOD	<LOD	<LOD	<LOD	<LOD	<LOD	<LOQ	<LOD	<LOQ	<LOD	<LOD	<LOQ	<LOD	<LOD	<LOD	<LOD	<LOQ	<LOD	<LOD	<LOD	<LOD	<LOD	<LOD	<LOD	<LOD	<LOD	<LOD	<LOD
MeFOSAA	<LOQ	<LOQ	<LOQ	<LOD	<LOD	<LOD	<LOD	<LOD	<LOQ	<LOD	<LOD	<LOQ	<LOD	<LOQ	<LOD	<LOD	<LOD	<LOD	<LOD	<LOD	<LOD	<LOD	<LOD	<LOD	<LOD	<LOQ	<LOD	<LOQ	<LOD	<LOD	<LOD	<LOQ	<LOQ	<LOD	<LOD	<LOD	<LOD	<LOD	<LOD	<LOD	<LOD	<LOD	<LOD	<LOD	<LOD	<LOD	<LOD	<LOD	<LOD
NADONA	<LOD	<LOD	<LOD	<LOD	<LOD	<LOD	<LOD	<LOD	<LOD	<LOD	<LOD	<LOD	<LOD	<LOD	<LOD	<LOD	<LOD	<LOD	<LOD	<LOD	<LOD	<LOQ	<LOQ	<LOQ	<LOD	<LOD	<LOD	<LOQ	<LOQ	<LOQ	<LOD	<LOD	<LOD	<LOD	<LOD	<LOD	<LOD	<LOD	<LOD	<LOD	<LOD	<LOD	<LOD	<LOD	<LOD	<LOQ	<LOQ	<LOD	<LOD
[truncated: 17 more columns]

## Sheet: Table S5. CRM
Table S5. Average results (ng/g serum) and variance of PFAS analysis of the certified reference material NIST 1957 (human blood) as reported by NIST, in literature, and in this study.
Target analytes	NIST certificate values	±95% CI	Gebbink et al. 2015	SD	Yeung et al. 2013	SD	This study	SD	RSD (%)	% diff. to NIST	% diff. to Gebbink et al	% diff. to Yeung et al
PFHpA	0.305	0.036	0.2	0.02	0.198	0.057	0.18	0.02	8.6%	57.9%	88.3%	89.2%
PFOA	5	0.4	3.86	0.13	4.1	0.349	4.01	0.12	2.8%	81.3%	105.4%	99.2%
PFNA	0.88	0.068	0.72	0.04	0.764	0.077	0.70	0.02	2.2%	79.2%	96.8%	91.2%
PFDA	0.39	0.1	0.24	0.01	0.293	0.03	0.24	0.06	22.6%	62.4%	101.4%	83.0%
PFUnDA	0.174	0.031	0.11	0.01	0.118	0.12	<LOQ
PFDoDA			0.017	0.003			<LOQ
PFTriDA			0.009	0.004			<LOQ
PFHxS-L	4	0.75	3.25	0.06	4.14	0.458	3.03	0.06	1.9%	75.8%	93.3%	73.3%
PFOS-tot	21.1	1.2	18.5	0.7	19.3	1.18	11.3	1.53	13.5%	53.7%	62.3%	58.7%
br-PFOS			7.89	0.41			7.93	1.04	13.1%		100.5%
PFDS			0.042	0.009			0.06	0.003	4.0%		149.2%
FOSAA			0.21	0.03			<LOQ
MeFOSAA			0.6	0.03			<LOQ
EtFOSAA			0.16	0.02			<LOQ
References:
NIST - Concentrations listed in the Certificate of Analysis
Gebbink et al 2015	https://doi.org/10.1016/j.envpol.2015.01.024
Yeung et al 2013	https://doi.org/10.1021/es303716k

## Sheet: Table S6-7. MLR
Table S6. Multiple linear regression analysis investigating the relationship with individual PFAS compounds (A) or total PFAS exposure (B) with endocrine variables, semen quality and possible confounders Age and Weight. Intercept (95% confidence interval). Significant values indicated with bold
A)	Motility	Sperm count	MNS*	ALP	AMH	Inhibin B	INSL3	FAI	CPSE
PFBS	139 (-179;457)	9.23 (-1.80;20.26)	18 (-299;335)	31.5 (-1.1; 64.0)	2.79 (-4.74;10.33)	195 (-34; 423)	-3.82 (-11.20; 3.57)	1.30 (-0.606; 3.202)	27 (-2004; 2058)
PFDA	-31.4 (-147;85)	1.37 (-2.67;5.40)	35.3 (-79.4;150)	0.38 (-11.60; 12.36)	1.30 (-1.45;4.06)	52.2 (-31.3; 135.7)	0.17 (-2.53; 2.87)	0.48 (-0.221; 1.172)	41 (-701; 784)
PFHxS	7.4 (-16;30.7)	-0.332 (-1.14;0.47)	3.6 (-20.1;26.8)	-0.99 (-3.76; 1.78)	-0.541 (-1.09;0.01)	-5.24 (-21.90; 11.41)	0.34 (-0.197; 0.879)	0.04 (-0.1023; 0.1753)	24.5 (-123.5; 172.6)
PFNA	3.2 (-37.6;44.0)	0.10 (-1.29;1.49)	6 (-34.4;46.4)	1.02 (-3.13; 5.16)	0.89 (-0.06;1.844)	-20.2 (-49.0; 8.7)	-0.62 (-1.547; 0.316)	-0.07 (-0.309; 0.171)	22 (-234; 279)
PFOA	1.26 (-7.56 ; 10.12)	0.05 (-0.27;0.36)	-2.23 (-11.11;6.64)	0.86 (-0.066; 1.786)	-0.01 (-0.22;0.21)	-1.51 (-7.99; 4.96)	-10.8 (-94.7; 73.1)	0.01 (-0.0449; 0.0630)	16.5 (-41.1; 74.0)
PFOS	0.53 (-5.93;6.98)	-0.05 (-0.26;0.15)	1.96 (-3.88;7.81)	-0.25 (-0.855; 0.362)	-0.07 (-0.21;0.07)	2.59 (-1.63; 6.81)	0.02 (-0.188; 0.231)	-0.003 (-0.0382; 0.0322)	15.0 (-22.5; 52.5)
Age	-0.32 (0.55;0.10)	-0.002 (-0.01;0.01)	-0.26 (-0.48;-0.03)	-0.01 (-0.0331; 0.0123)	0.01 (0.00;0.01)	-0.001 (-0.00594; 0.00436)	-0.001 (-0.00594; 0.00436)	-0.001 (-0.002346; 0.000311)	3.54 (2.121; 4.954)
Weight	0.36 (-0.91;1.63)	0.03 (-0.02;0.07)	0.004 (-1.36;1.37)	0.05 (-0.0858; 0.1786)	-0.01 (-0.04;0.02)	-0.52 (-1.452; 0.407)	-0.003 (-0.0333; 0.0267)	0.002 (-0.00525; 0.01024)	-2.93 (-11.19; 5.33)
B)
PFAS_tot	0.36 (-0.92 - 1.63)	0.002 (-0.04; 0.04)	0.61 (-0.64;1.86)	0.06 (-0.07;0.19)	<0.001 (-0.03; 0.03)	0.26 (-0.68;1.20)	-0.01 (-0.08;0.09)	0.003 (-0.005;0.01)	0.03 (0.003;0.07)
Age	-0.31 (-0.50- -0.11)	-0.005 (-0.01; 0.001)	-0.29 (-0.48; -0.09)	-0.02 (-0.03;0.003)	0.005 (<0.001;0.01)	-0.08 (-0.21 ; 0.07)	0.002 (-0.01;0.01)	-0.002 (-0.003;-0.0004)	0.01 (0.01;0.02)
Weight	-0.36 (-0.81 - 1.54)	0.02 (-0.02; 0.06)	-0.41 (-1.66;0.84)	0.04 (-0.09;0.16)	-0.01 (-0.04;0.02)	-0.75 (-1.62 ; 1.13)	0.01 (-0.08;0.10)	0.0005 (-0.005;0.01)	-0.02 (0.003;0.07)
Table S7. Multiple linear regression analysis investigating the relationship with individual PFAS compounds (A) or total PFAS exposure (B) with endocrine variables. semen quality and possible confounders Age and Weight. P-values.
A)	Motility	Sperm count	MNS*	ALP	AMH	Inhibin B	INSL3	FAI	CPSE
PFBS	0.384	0.099	0.91	0.058	0.46	0.094	0.305	0.177	0.979
PFDA	0.591	0.5	0.54	0.95	0.347	0.216	0.9	0.177	0.911
PFHxS	0.53	0.412	0.774	0.477	0.053	0.531	0.21	0.6	0.741
PFNA	0.876	0.889	0.766	0.625	0.065	0.167	0.191	0.567	0.862
PFOA	0.776	0.76	0.615	0.068	0.955	0.641	0.839	0.738	0.569
PFOS	0.876	0.614	0.503	0.42	0.325	0.224	0.959	0.866	0.426
Age	0.006	0.686	0.026	0.364	0.027	0.799	0.758	0.131	<0.001
Weight	0.574	0.213	0.996	0.484	0.584	0.265	0.826	0.521	0.48
B)
PFAS_tot	0.577	0.912	0.335	0.342	0.995	0.582	0.872	0.5	0.033
Age	0.002	0.14	0.004	0.091	0.037	0.289	0.776	0.012	<0.001
Weight	0.539	0.389	0.513	0.534	0.413	0.094	0.878	0.891	0.103
